# Supplementary material for: Study on Flavonoids and Bioactivity Features of Pericarp of Citrus reticulata “Chachi” at Different Harvest Periods
Source: Plants (Basel). 2022 Dec 5;11(23):3390. doi: 10.3390/plants11233390 (PMC9737822; doi:10.3390/plants11233390)
Supplement: Supplementary file 1 [file plants-11-03390-s001.zip]

Archive with 1 entries (1 files):
- plants-2032252-supplementary.pdf
